# Supplementary material for: Evaluating the Role of Vitamin D in Prediabetes Management, Insights from RCTs in the MENA Region: A Comprehensive Systematic Review
Source: J Clin Med. 2025 Feb 13;14(4):1239. doi: 10.3390/jcm14041239 (PMC11856371; doi:10.3390/jcm14041239)
Supplement: Supplementary file 1 [file jcm-14-01239-s001.zip]

Archive with 1 entries (1 files):
- jcm-3376213-supplementary.pdf
